# Supplementary material for: Causal reasoning identifies mechanisms of sensitivity for a novel AKT kinase inhibitor, GSK690693
Source: BMC Genomics. 2010 Jul 6;11:419. doi: 10.1186/1471-2164-11-419 (PMC2996947; doi:10.1186/1471-2164-11-419)
Supplement: Additional file 1 — Table S1: Summary of State Changes; table [file 1471-2164-11-419-S1.XLS]

## Sheet: Sheet1
Table S1: Summary of State Changes
Cell line	Model	Time Point	# State Changes
BT474	cell culture	24/48h	1869
BT474	xenograft	3d	345
T47D	cell culture	24/48h	641
LNCaP	cell culture	24h	3249
LNCaP	xenograft	3d	763
SKOV3	cell culture	24h	1701
SKOV3	xenograft	3d	1004
MDA-MB-453	cell culture	24/48h	940
MDA-MB-468	cell culture	24/48h	303
