# Supplementary material for: Causal reasoning identifies mechanisms of sensitivity for a novel AKT kinase inhibitor, GSK690693
Source: BMC Genomics. 2010 Jul 6;11:419. doi: 10.1186/1471-2164-11-419 (PMC2996947; doi:10.1186/1471-2164-11-419)
Supplement: Additional file 2 — Table S2: Increased Transcriptional Activity of FOXO1 and FOXO3; table [file 1471-2164-11-419-S2.XLS]

## Sheet: Sheet1
Table S2: Increased Transcriptional Activity of FOXO1 and FOXO3
taof(FOXO1)								References		▲	taof(FOXO3)								References
										▼
mRNA	BT474 24h/48h	T47D 24h/48h	SKOV3 24h	LNCAP 24h	BT474 3d,xeno	SKOV3 3d,xeno	LNCAP 3d,xeno				mRNA	BT474 24h/48h	T47D 24h/48h	SKOV3 24h	LNCAP 24h	BT474 3d,xeno	SKOV3 3d,xeno	LNCAP 3d,xeno
ADARB1				▲				[35]			ATP8A1	▲	▲		▲			▲	[1]
ANGPTL4						▲		[36]			BCL2L11			▲	▲		▲		[2-13]
ANK3	▲							[37]			BNIP3L				▲				[1]
ANLN		▼	▼	▼		▼		[35]			BTG1	▲	▲	▲	▲	▲	▲		[14, 15]
ARG2				▲			▲	[38]			C10orf10	▲				▲	▲		[1]
ARHGAP11A							▼	[35]			CBLB	▲			▲			▲	[1]
ASPM			▼			▼		[35]			CCND1	▼			▼	▼		▼	[16]
ATP8A1	▲	▲		▲			▲	[1, 35]			CCNE2	▼	▼	▼	▼				[17]
AURKB		▼	▼	▼			▼	[38]			CCNG2	▲	▲	▲		▲	▲		[1, 14, 18]
BCL2L11			▲	▲		▲		[3, 12]			CCPG1	▲			▲				[14]
BCL6			▲	▲	▲			[38]			CD55	▲	▲	▲	▲	▲	▲		[1]
BIRC5	▼	▼	▼	▼			▼	[35]			CDK4	▼			▼				[17]
BNIP3L				▲				[1]			CDKN1B				▲			▲	[2, 3, 13, 14, 19-22]
BRIP1			▼					[35]			CITED2	▲			▲				[14]
BTG1	▲	▲	▲	▲	▲	▲		[38]			CPEB4	▲			X				[14]
BUB1		▼	▼	▼		▼		[35]			DAAM1							▲	[1]
C10orf10	▲				▲	▲		[35, 38]			DCN			▲					[14]
CBLB	▲			▲			▲	[1, 38]			DST	▲							[1]
CCND1	▼			▼	▼		▼	[16, 38]			EXT1	▲							[18]
CCNDBP1	▲		▲	▲	▲		▲	[38]			FBXO32	▲	▲	▲	▲	▲	▲	▲	[23-26]
CCNE2	▼	▼	▼	▼				[35, 38]			FOXO1	▲			▲	▲			[1]
CCNG2	▲	▲	▲		▲	▲		[1]			FXYD3	▲			▲	▲			[1]
CD55	▲	▲	▲	▲	▲	▲		[1, 38, 39]			GLCCI1	▲				▲		▲	[14]
CDC2		▼	▼	▼		▼		[35]			HBP1	▲		▲	▲	▲	▲	▲	[1]
CDC45L	▼	▼	▼	▼	▼			[38]			HMGCS2		▲		▲	▲			[27]
CDCA2		▼	▼	▼		▼	▼	[35]			HPGD							▲	[1]
CDK4	▼			▼				[38]			IGFBP1			▲					[3]
CDKN1B				▲			▲	[2, 3, 39-41]			JAK1	▲						▲	[1]
CDKN1C			▲	▲		▲		[35, 42]			JTV1	▼		▼					[17]
CENPF			▼	▼		▼	▼	[35]			KLF6	▲	▲	▲	▲				[14]
CENPK		▼	▼	▼				[35]			LGMN				▲				[18]
CEP55		▼	▼	▼				[35]			LIMK2	▲		▲					[14]
CITED2	▲			▲				[1, 39]			MXD1						▲		[28]
CLU		▲	▲					[35]			MXD4	▲	▲	▲	▲				[28]
COL18A1				▲				[37]			MXI1	▲		▲	▲	▲			[28]
COL5A2	▲			▲				[37]			ODC1	▼		▼	▼	▼			[17]
CTSL1	▲			▲				[42]			OGT	▲			▲				[1]
CYP2E1				▲				[42]			OSBPL9	▲	▲						[14]
DAAM1							▲	[1]			PCK2		X	▲	▲				[3]
DAPK1				▲				[1]			PDK4					▲			[29]
DCN			▲					[35, 43]			PGM2L1	▲		▲		▲			[14]
DEPDC1			▼	▼		▼		[35]			PINK1	▲			▲				[14]
DLG7		▼	▼	▼		▼	▼	[35]			PNPLA6				▲				[14]
DST	▲							[1]			PNRC1	▲		▲	▲	▲	▲		[1]
DTL	▼	▼	▼	▼	▼			[35]			PPM1D							▲	[18]
DUSP4			▲	▲				[1]			RBL2	▲							[3, 14, 30]
E2F7	▼	▼	▼	▼				[35]			SAT1	▲	▲	▲	▲	▲		▲	[1]
EFEMP1	▲	▲	▲					[38]			SATB1	▲	▲						[1]
ERBB3	▲	▲		▲	▲		▲	[35]			SEPP1	▲		▲	▲				[14, 18]
EXO1	▼		▼	▼				[35]			SESN1							▲	[18]
FBXO32	▲	▲	▲	▲	▲	▲	▲	[35]			SIRT1							▲	[31]
FERMT2	▲			▲				[35]			SMAD4	▲			▲				[1]
FKBP5			X	X			▲	[38]			TCP11L2							▲	[14]
FOSL2						▲		[35]			TGFB2	▲	▲						[32]
FOXO1	▲			▲	▲			[1, 35]			TNFAIP8							▲	[1]
FOXP1	▲			▲	▲	▲	▲	[38]			TNFSF10	▲		▲				▲	[1, 16, 33, 34]
FREQ	▼		▼	▼				[38]			TP53INP1	▲		▲					[14]
FXYD3	▲			▲	▲			[1]			TSC22D3				▲				[8]
GABARAPL1	▲	▲	▲	▲	▲			[42]			UBR5	▲			▲				[1]
GCLC							▲	[38]
GINS2	▼	▼	▼	▼				[35]			Concordance	9e-05	0.0327	0.00647	3.3e-05	0.000916	0.00391	6.1e-05
GLUL	▲		▲	▲	▲			[38]			Richness	5.43e-14	2.65e-06	0.000389	8.33e-06	1.26e-12	0.00969	4.62e-09
HBP1	▲		▲	▲	▲	▲	▲	[1]
HMMR		▼	▼	▼		▼		[35]
HPGD							▲	[1]
HYAL3			▼					[38]
ID1				▲				[38]
IFRD2	▼		▼					[38]
IGFBP1			▲					[3, 35, 38, 43, 44]
IGFBP3			▼	X				[38]
IGFBP5		X	▼					[42]
IGFBP7		▲	▲					[38]
INSR	▲	▲	▲	▲	▲	▲	▲	[35]
IQGAP3		▼		▼				[35]
JAK1	▲						▲	[1]
JMJD1C	▲							[38]
JTV1	▼		▼					[38]
KIAA0101	▼	▼	▼	▼				[35]
KIAA0664	▼							[38]
KIAA1217	▲		▲			▲	▲	[35]
KIF18A			▼			▼		[35]
KIF20A		▼	▼	▼		▼	▼	[35]
KRT19			▼					[1]
LOX			▲					[42]
MAP3K5	▲			▲			▲	[35]
MBNL2	▲	▲					▲	[38]
MCM5	▼		▼	▼				[35]
MCM6	▼		▼	▼	▼			[35, 38]
MKI67		▼	▼	▼		▼	▼	[35]
MND1		▼	▼	▼				[35]
MUM1L1	▲							[35]
MYBL1	▼		▼					[35]
NCAPG		▼	▼	▼				[35]
NCL				▼				[38]
NEK2		▼	▼	▼		▼		[35]
NSMCE1				▲				[42]
NUF2		▼	▼	▼				[35]
NUSAP1		▼	▼	▼				[35]
OGT	▲			▲				[1]
PAPLN			▲			▲		[35]
PAWR	▲	▲						[38]
PBK		▼	▼	▼				[35]
PCK2		X	▲	▲				[3, 45]
PCNA	▼	▼	▼	▼				[38]
PDK2	▲		▲	▲				[46]
PDK4					▲			[46]
PLK4				▼		▼		[35]
PNRC1	▲		▲	▲	▲	▲		[1]
PPARG			▼					[47, 48]
PRC1		▼	▼	▼		▼	▼	[35]
PSAP				▲				[37]
PSAT1	▼	▼			▼	▼		[35]
RAD51AP1		▼	▼	▼				[35]
RBL2	▲							[3]
RHOU	▲			▲			▲	[42]
RICTOR	▲			▲			▲	[49]
RRM2	▼	▼	▼	▼	▼		▼	[35]
SAT1	▲	▲	▲	▲	▲		▲	[1, 35]
SATB1	▲	▲						[1]
SEMA3C				▲				[38]
SESN1							▲	[38]
SHCBP1		▼	▼	▼				[35]
SLCO4A1	▼			▼				[38]
SMAD4	▲			▲				[1]
SOX4				▲				[38]
SPC25		▼	▼	▼				[35]
SQRDL				▲				[38]
STAT2	▲		▲					[38]
STK17A	▲	▲						[38]
TACC1	▲			X				[38]
TFRC	▼		▼	▼		▼		[42]
TGFBR3					▲		▲	[38]
TK1	▼	▼	▼	▼			▼	[35]
TNC	▲							[37]
TNFAIP8							▲	[1]
TNFSF10	▲		▲				▲	[1, 16]
TOP2A		▼	▼	▼		▼		[35]
TP53INP1	▲		▲					[38]
TPD52L1	X						▲	[38]
TPM3	▼			▼				[42]
TSPAN5							▲	[38]
TTK		▼	▼	▼		▼		[35]
TXNDC16				▲			▲	[38]
TYMS	▼	▼	▼	▼			▼	[35]
UBR5	▲			▲				[1]
UHRF1	▼	▼	▼	▼	▼			[35]
ZNF367	▼	▼	▼	▼				[35]
Concordance	1.39e-07	0.0466	0.00159	0.000122	0.000428	0.227	7.75e-07
Richness	1.64e-12	9.39e-06	2.82e-09	5.74e-06	7.42e-10	0.206	1.79e-05
