# Supplementary material for: Causal reasoning identifies mechanisms of sensitivity for a novel AKT kinase inhibitor, GSK690693
Source: BMC Genomics. 2010 Jul 6;11:419. doi: 10.1186/1471-2164-11-419 (PMC2996947; doi:10.1186/1471-2164-11-419)
Supplement: Additional file 3 — Table S3: Decreased Myc Activity; table [file 1471-2164-11-419-S3.XLS]

## Sheet: Sheet1
Table S3: Decreased Myc Activity
taof(MYC)								References		▲
										▼
mRNA	BT474 24h/48h	T47D 24h/48h	SKOV3 24h	LNCAP 24h	BT474 3d,xeno	SKOV3 3d,xeno	LNCAP 3d,xeno
AARS				▲				50
ABCA3				▲				50
ABCE1	▼		▼	▼		▼		51
ACAA1				▲				50
ACO1			▼					52
ADCY9			▲	▲				50, 53
ADD1				▲				54
ADK			▼	▼				55
ADRM1			▼				▼	56
AIM1	▼		▼					51
AKAP1	▼							51, 57
APP	▲			▲				55
ARHGEF2			▲			▲		50
ASNS						▼		55
ASS1	▼							51, 58
ATAD3A			▼					59
ATP5G3				▼		▼		56
ATP6V1G2				▲				53
ATP9A				▲				50
ATPIF1			▼	▼				56
ATR				▼		▼		60
B4GALT7							▼	51
BMI1						▼		61, 62
BOP1	▼		▼					51, 57, 60, 63
BRCA1	▼		▼	▼				56
BUB1		▼	▼	▼		▼		63
BYSL	▼		▼				▼	63
BZW2	▼		▼	▼				63
C17orf58				▲	▲			56
C1QBP	▼		▼	▼				51, 56
C6orf136	▼	▼						57
C6orf62		X					▲	56
C6orf66			▼					57
CACNB3				▲				50
CAST	▲			▲		X		55
CAV1	▲					▲		56, 64-66
CCNA2	▼	▼	▼	▼		▼		67-69
CCNB1		▼	▼	▼		▼	▼	53, 56, 70
CCND1	▼			▼	▼		▼	51, 63, 71-83
CCND3		▼	▼	▼				51
CCNE1	▼		▼	▼			▼	55, 67, 68, 71-76, 82, 83
CCNG2	▲	▲	▲		▲	▲		51, 84
CCT3			▼					56
CCT6A	▼		▼	▼		▼		57
CD47	▲			▲		▲		55
CD9			X	▼				85
CDC2		▼	▼	▼		▼		51, 54, 63
CDC20	▼	▼	▼	▼			▼	54
CDC25A	▼	▼	▼	▼			▼	69, 71-78, 80-83, 86
CDC25C		▼	▼	▼				53
CDC6	▼	▼	▼	▼	▼	▼		63
CDC7	▼	▼		▼		▼		63
CDCA7	▼		▼	▼	▼			63, 87, 88
CDCA8	▼	▼	▼	▼				63
CDK2	▼	▼	▼	▼				89
CDK4	▼			▼				51, 55, 56, 90, 91
CDKN1B				▲			▲	51, 58, 80, 92-100
CDKN1C			▲	▲		▲		101
CDKN2B		▲						102, 103
CDT1	▼	▼	▼	▼				63
CEBPA	▼						▼	101, 104-106
CHEK1	X	▼	▼	▼				57, 63
CIRH1A	▼		▼		▼		▼	63
CKS1B	▼	▼	▼	▼				63
CKS2		▼	▼	▼				58
CLU		▲	▲					50, 107
COL18A1				▲				50
COL5A2	▲			▲				50, 54
CRIPT	▲			▲				53
CRYAB						▲		55
CSF1						▲		50
CSRP2	▼		▼					55
CTPS	▼	▼	▼	▼	▼			63
CTSB	▲		▲	▲				51, 56, 59
CUL1						▼		84, 98
CYCS	▼		▼	▼				108, 109
CYFIP2				▲				94
DDAH2				▲				56
DDIT3			▲	▲				110, 111
DDX10			▼	▼				60
DDX18				▼		▼		53, 73, 84, 112
DDX21	▼		▼					51, 60, 113
DDX50							▼	60
DHFR	▼	▼	▼	▼				114, 115
DHX37			▼					56
DKC1	▼		▼	▼		▼		60
DKK1	▲	▲	▲		▲			116
DNAJB1				▼				56
E2F1			▼	▼				117-119
E2F2	▼		▼					119
E2F3	▼			▼		▼		120
EBNA1BP2			▼	▼				57, 60
EFNA1	▲		▲	▲		▲		50
EGFL7				▲				56
EI24				▼				56
EIF2B3			▼	▼				55
EIF2S1	▼		▼	▼				54, 121
EIF3B			▼					56
EIF4A1	▼							60
EIF4E	▼	▼	▼	▼		▼		73, 121-125
EIF4EBP1		▼				X		63
EIF4G1	▼		▼	▼				58
EIF5			▼	▼		▼		56
EIF5A	▼			▼				58
ELOVL6	▼	▼		▼	▼			63
EMG1			▼					60
ENO1				▼			▼	56, 126, 127
ERBB2		▲		▲				128
EXOSC2	▼		▼	▼				60
EXOSC4			▼					60
EZH2	▼	▼	▼	▼				63
F2R			▲					55
FABP5	▼		▼					51
FAM129A				▲				59
FASN	▼		▼					55, 56
FKBP4	▼		▼	▼				56, 57
FKBP5			▼	▼			X	63
FN1				▲				50, 54, 58, 59
FOSL1			▼					51
FOXN3	▲			▲				50, 84
FTH1			▲	▲				129, 130
FTL				▲				50
FXR1							▲	53
GART	▼	▼	▼	▼				57
GCSH			▼					51
GGH		▼	▼	▼				55
GNL2			▼	▼			▼	60
GNL3			▼					53, 60
GPI	▼	▼		▼				58, 127
GPSM1				▲				56
GRPEL1	▼		▼	▼			▼	55, 58, 84
GRSF1						▼		60
GRWD1			▼					57
GTPBP4	▼		▼	▼		▼	▼	60
HBP1	▲		▲	▲	▲	▲	▲	50, 53
HELLS	▼	▼		▼				57
HIST1H2BF	▲							53
HIST2H4A				▲				53
HK2	▼			▼				55, 57
HLA-A				▲				51
HMGA1	▼	▼	X					55, 131
HMGN2							▼	56
HN1	▼	▼	▼	▼			▼	63
HNRPD			▼	▼			▼	56
HSBP1				▼				132
HSP90AA1			▼	▼				56, 94
HSPA14	▼		▼	▼		▼		63
HSPA4			▼	▼		▼		63, 133-136
HSPA8	▼							56, 60
HSPA9	▼		▼					51, 56, 60
HSPC111	▼		▼	▼	▼			60, 63
HSPD1	▼		▼	▼				56, 108, 137
HSPE1			▼	▼				51, 56, 108
HSPH1	▼		▼	▼				56, 94
IARS	▼					▼	▼	58
IDE				▼				57
IER3			▲			▲		51
IFI35			▲	▲				51
IFRD2	▼		▼					57, 63
IMP3							▼	63
IMP4	▼							60, 63
INHBA			▲					138
IPO4	▼							57
ITGB4	▲		▲					50
ITGB5			▲					50
JOSD3				▲				50, 57
KIAA0664	▼							51, 56, 59
KIAA0913				▲				56
KRR1				▼		▼		57
LAMB2				▲				107
LAMC2			▲					63
LAMP2				▲			▲	55, 59
LAP3			▼					57
LDHA	▼			▼				56, 73, 139, 140
LDHB	▼		▼	▼				56
LRRN1	▲		▲				X	107
LSM4	▼	▼	▼	▼				54
LSM7			▼					57
LTA4H	▲			▲				53
LXN				▲				55
MAD2L1	▼	▼	▼	▼				63
MCM3	▼	▼	▼	▼	▼			63
MCM5	▼		▼	▼				54, 63
MCM6	▼		▼	▼	▼			59
MCM7	▼	▼	▼	▼				54, 132
METTL9						▼		56
MGST1	▼			▼				56, 141
MIF	▼							59
MINA			▼			▼		142
MKI67		▼	▼	▼		▼	▼	54, 63
MKI67IP			▼	▼				57, 60
MKRN1	▲			▲			▲	50
MRCL3	▲							56, 59
MRE11A				▼				143
MRPL12	▼		▼					56
MRPL23				▼				55
MRTO4	▼		▼	▼				57
MSH2						▼		56, 132, 144
MSH6				▼		▼		144
MT2A	X			▼		X		54
MTHFR				▲				50
MXD4	▲	▲	▲	▲				50
MYC				▲				53, 84, 145-147
MYO1C							▲	55
NAGLU				▲				56
NAP1L1				▼		▼		53, 55, 57
NBN			▼			▼		143, 148
NCL				▼				51, 54-57, 59, 60, 125, 149
NDC80		▼	▼	▼		▼		63
NDRG1			▲	▲		▲	X	150
NDUFA12L			▼					151
NDUFS1	▼		▼	▼				108
NDUFS6			▼	▼				108
NFKBIL1				▲				53
NME1	▼		▼	▼				51, 52, 56, 57, 108, 152
NOL1	▼				▼		▼	60
NOL5A			▼	▼				51, 56, 59, 60
NOLC1	▼		▼	▼	▼			51, 57, 60
NOP5/NOP58				▼				60
NRAS				▼				52, 56
NSUN2			▼	▼		▼		63
NT5DC2	▼			▼				63
NUAK1					▲			50
NUCB1				▲				51, 153
NUDC	▼			▼				55
NUP85			▼	▼				63
NUP93	▼	▼	▼					57
ODC1	▼		▼	▼	▼			51, 67, 73, 74, 84, 137, 154-158
OS9				▲				159
P4HA2				▲				50
PA2G4	▼		▼	▼				57, 60
PAICS	▼		▼	▼				51
PAK1IP1	▼			▼				63
PARP1			▼	▼				132
PAWR	▲	▲						50
PCK2		X	▲	▲				50
PDIA5	▼			X				60
PDZK1IP1			▲	▲		▲		63
PELI1							▲	50
PERP	▲							94
PFKP	▼	▼						55
PGK1	▼	▼	▼	▼				127
PHB			▼	▼				51, 56, 60, 108, 143
PHTF2				▼		▼	▼	63
PICALM						▼		57
PIK3C3	▲							53
PLA1A				▲				55
PMP22			▲					55
PNO1	▼		▼	▼	▼			51
POLA2	▼	▼	▼	▼				63
POLD1			▼	▼				55, 63
POLD2	▼							57
POLR1B	▼			▼	▼	▼	▼	55
PPAN	▼						▼	57
PPARA			▲	▲				160
PPAT	▼		▼	▼	▼			52, 55
PPIF	▼	▼	▼	▼	▼			56-58
PPP1R15A	▲		▲			▲		114
PPRC1			▼		▼	▼	▼	57
PRIM1	▼	▼	▼	▼				63
PRPS1		▲	X	X				50
PRRG2				▲				63
PSAT1	▼	▼			▼	▼		57, 63
PSMD7				▼				57
PTMA				▼				51, 67, 73, 74, 114, 137, 161-164
QSOX1				▲				63
RABAC1				▲				56
RANBP1	▼		▼	▼				51, 57
RASA3			X	▼			▼	63
RBM39	▲							53
RCC1				▼				51, 57, 73, 165
RFC1				▼				63
RFC2	▼	▼	▼	▼				53, 63
RRP15			▼	▼				60
RRP1B				▼		▼	▼	51, 60
RRP9			▼					56, 60
RRS1	▼		▼		▼		▼	51, 57, 60
RSL1D1		X					▼	57, 60
RUVBL1			▼	▼				55
RXRB				▲				160
SAC3D1			▼					57
SARS				▲			X	50
SCARB1	▼			▼	▼		▼	166
SCYL1				▲				56
SEC14L2			▲					50
SEMA4A				▲				54
SERINC3	▲		▲					59
SETD6						▼		63
SFRS2	▼		▼	▼				58
SFXN1		▼	▼	▼				55
SGEF	X			▲				56
SH3BGRL			▲	▲			▲	50
SH3GLB2				▲				56
SHMT1			▼	▼				57, 167
SLC19A1	▼							63
SLC29A2	▼				▼			63
SLC2A1							▼	127
SMC4			▼	▼		▼		63
SNRPD1	▼		▼	▼	▼			54
SOD2	▼			▼				57
SPTAN1				▲				55
SQRDL				▲				107
SRM	▼		▼					56, 168
ST5			▲					50
STAT2	▲		▲					50
STIP1	▼		▼	▼			▼	57
STMN1		▼		▼				63
STXBP1				▲				63
SURF6				▼			▼	60
TAX1BP1	▲					X		50
TCERG1			▼	▼		▼		57
TCF25				▲				50
TFAM			▼	▼				60, 108
TFDP1	▼		▼	▼				54, 57
TFRC	▼		▼	▼		▼		55, 58, 169
THOC5				▲				56
THOP1	▼							55
TIMM10		▼	▼	▼				57, 63, 108
TIMM17A			▼	▼				108
TIMM23			▼	▼				55
TIMP2	▲		▲	▲				55
TIPIN	▼		▼	▼	▼			63
TK1	▼	▼	▼	▼			▼	170
TM4SF1				X		▲	▲	56
TMCC1	▲							50
TMEM30A	▲							56
TMEM97	▼	▼	▼	▼	▼		▼	51
TMEPAI		▲		▲			X	50
TMPRSS2	▲			▲				63
TNC	▲							50, 107
TOMM40	▼		▼					57
TOP1	▼		▼	▼		▼		84
TOP2A		▼	▼	▼		▼		63
TOPBP1			▼	▼		▼		63
TPI1	▼		▼				▼	57, 171
TPM1		▲		▲				58
TRAP1	▼							51, 56
TRIP13		▼	▼	▼			▼	57
TRMT5							▼	56
TUBA1C				▼			▼	63
TUBB	▼	▼		▼			▼	63
TXNL4A	▼		▼					60
UBE2L3				▼				132
UBE2R2				▲				56
UBE2S	▼	▼	▼	▼			▼	51
UHRF1	▼	▼	▼	▼	▼			63
UMPS			▼	▼				84
UNG			▼	▼				63
UTP14A							▼	57
UTP18	▼							57, 60
VAMP3				▲				55
WDR12	▼		▼	▼	▼			60
WDR3				▼				60
WDR43				▼				60
WDSOF1	▼		▼			▼		60
XPO1	X		▼	X			▼	63
XRCC3	▼							143
YWHAE				▼				51, 56
YWHAH				▼				132
Concordance	1.31e-13	2.03e-09	2.86e-20	1.5e-16	0.000597	0.00159	1.94e-05
Richness	1.63e-31	3.66e-23	4.45e-54	6.87e-36	9.01e-06	7.66e-08	5.92e-07
