# Supplementary material for: Causal reasoning identifies mechanisms of sensitivity for a novel AKT kinase inhibitor, GSK690693
Source: BMC Genomics. 2010 Jul 6;11:419. doi: 10.1186/1471-2164-11-419 (PMC2996947; doi:10.1186/1471-2164-11-419)
Supplement: Additional file 5 — Table S4: Decreased Transcriptional Activity of MYC In SKOV3 Cell Culture at 2 Hours; table [file 1471-2164-11-419-S5.XLS]

## Sheet: Sheet1
Table S4: Decreased Transcriptional Activity of MYC In SKOV3 Cell Culture at 2 Hours
taof(MYC)		References
mRNA	SKOV3 2h
CCNE1	▼	55, 67, 68, 71-76, 82, 83
CCNG2	▲	51, 84
CDKN1B	▲	51, 58, 80, 92-100
CRIPT	▲	53
CRYAB	▲	55
DNAJB1	▼	56
EPHA2	▼	214
HBP1	▲	53
HSPA1A	▼	56
HSPA8	▼	56, 60
Concordance	0.0481
Richness	1.43e-07
