# Supplementary material for: Causal reasoning identifies mechanisms of sensitivity for a novel AKT kinase inhibitor, GSK690693
Source: BMC Genomics. 2010 Jul 6;11:419. doi: 10.1186/1471-2164-11-419 (PMC2996947; doi:10.1186/1471-2164-11-419)
Supplement: Additional file 8 — Table S5: Decreased TFRC Activity; table [file 1471-2164-11-419-S8.XLS]

## Sheet: Sheet1
Table S5: Decreased TFRC Activity
TFRC								References		▲
										▼
mRNA	BT474 24h/48h	T47D 24h/48h	SKOV3 24h	LNCAP 24h	BT474 3d,xeno	SKOV3 3d,xeno	LNCAP 3d,xeno
ABCC3	▲		▲					169
ACACA	▼		▼					169
ADAMTS1				▲				169
AKAP12			▲			▲		169
ALDH2				▲				169
ANKRD50						▼		169
ANLN		▼	▼	▼		▼		169
ANXA4	▲							169
APBA3				▲				169
ARHGAP11A							▼	169
ARSD	▲	▲		▲			▲	169
ASNS						▼		169
AURKA	▼	▼	▼	▼		▼	▼	169
AURKB		▼	▼	▼			▼	169
BIRC5	▼	▼	▼	▼			▼	169
BTG1	▲	▲	▲	▲	▲	▲		169
BUB1		▼	▼	▼		▼		169
BUB1B		▼	▼	▼				169
C10orf10	▲				▲	▲		169
C14orf45				▲				169
C1RL			▲					169
C20orf72			▼	▼				169
C5orf4				▲				169
C5orf41	▲		▲	▲	▲	▲	▲	169
C6orf86				▲				169
C9orf103	▲							169
C9orf130				▲				169
CAPS			▲					169
CCDC11	▲							169
CCL28		▲						169
CCNA2	▼	▼	▼	▼		▼		169
CCNB1		▼	▼	▼		▼	▼	169
CDC2		▼	▼	▼		▼		169
CDC20	▼	▼	▼	▼			▼	169
CDC42EP3	▲	▲	X					169
CDC6	▼	▼	▼	▼	▼	▼		169
CENPA		▼	▼	▼				169
CENPE						▼		169
CENPF			▼	▼		▼	▼	169
CEP55		▼	▼	▼				169
CHAF1A	▼		▼	▼				169
CITED2	▲			▲				169
CKAP2L		▼		▼			▼	169
CKS1B	▼	▼	▼	▼				169
CLDN1			▲					169
DBF4		▼	▼	▼		▼		169
DCP2		X		▼				169
DEPDC1			▼	▼		▼		169
DEPDC1B		▼	▼	▼			▼	169
DIAPH3			▼	▼				169
DLG7		▼	▼	▼		▼	▼	169
DNA2L		▼	▼			▼		169
DNAJC4				▲				169
DTX4				▲				169
EIF1				▲				169
ERCC6L				▼				169
EXOSC9			▼	▼				169
F11R				▲				169
FAM83D		▼	▼	▼		▼	▼	169
FBXO5	▼	▼	▼	▼				169
FGFR2		▲	▲					169
FKBP5			▼	▼			X	169
FOXM1	▼	▼	▼	▼			▼	169
FTH1			▲	▲				169
G3BP1				▼		▼	▼	169
GINS3	▼	▼	▼	▼				169
GLTSCR2			▲					169
GLUD1	▲			▲				169
GLUD2	▲			▲				169
GNAQ		X		X		▼		169
GNG7				▲				169
GPR124			▲					169
GPSM1				▲				169
GSDML	▲							169
GTSE1		▼	▼	▼			▼	169
HELLS	▼	▼		▼				169
HIST3H2A	▲	▲		▲				169
HLA-DQB1	▲							169
HMMR		▼	▼	▼		▼		169
HPGD							▲	169
HS1BP3			▲	▲				169
HSPH1	▼		▼	▼				169
ID2				▲				169
IFT80	▲					X		169
IGSF3				▲				169
INPP4B	▲							169
JUN					▲		▲	169
JUNB						▲		169
KIF11		▼	▼	▼		▼		169
KIF20A		▼	▼	▼		▼	▼	169
KIF4A		▼	▼	▼				169
KLF10				▲				169
KLF6	▲	▲	▲	▲				169
KREMEN1				▲				169
LMO2			▲					169
LOC201725	▼	▼	▼	▼				169
LOC339352				▲				169
LOC401131				▲			▲	169
LTB4DH				X			▲	169
MAOA				▲				169
MAP3K12				▲				169
MARCH6	▲						▲	169
MMP2			▲					169
MND1		▼	▼	▼				169
MXD4	▲	▲	▲	▲				169
MYBL2	▼	▼	▼	▼			▼	169
MYH14	▲			▲				169
MYNN						▼		169
MYO5B	▲			▲		X		169
NCAPH	▼	▼	▼	▼				169
NDC80		▼	▼	▼		▼		169
NPAL2				▲				169
NPNT		X	▼					169
NR3C2				▲				169
NUDT1	▲	X		X	▲			169
NUP50			▼	▼		▼		169
PALLD		▲				X		169
PCGF5						▼		169
PIM1						▲		169
PLEKHG4B		▲						169
PLEKHH1				▲				169
PLK1		▼	▼	▼			▼	169
PLK2	▲							169
PLK4				▼		▼		169
PLXNA1	▲	▲		▲				169
POLD4	▲			▲				169
POLE2	▼	▼	▼	▼		▼		169
PPP1R11				▲				169
PPP1R15A	▲		▲			▲		169
PRC1		▼	▼	▼		▼	▼	169
PTGER3		▲						169
RAB3GAP2		▲						169
RAD1			▼	▼				169
RAD54B	▼	▼	▼	▼				169
RANBP1	▼		▼	▼				169
RARRES3			▲	▲				169
RCBTB2							▲	169
RGS2						▲	X	169
RNF144B	▲	▲	▲	X	X	▲		169
RRM2	▼	▼	▼	▼	▼		▼	169
SAMD4A	▲	▲						169
SAT1	▲	▲	▲	▲	▲		▲	169
SATB1	▲	▲						169
SCD	▼	▼	▼	▼	▼			169
SCIN		▲						169
SEC14L1				▲				169
SEMA6A				▲			X	169
SESN1							▲	169
SETMAR				▼				169
SGOL2			▼	▼		▼		169
SH3YL1	▲			▲				169
SHCBP1		▼	▼	▼				169
SLC2A12				▲			▲	169
SPC25		▼	▼	▼				169
SQSTM1			▲	▲				169
SYTL1				▲				169
TACC3	▼	▼	▼	▼				169
TBC1D1				▲				169
TCEAL3							▼	169
TCF7L2			▲					169
TFPI				▲				169
TFRC	▼		▼	▼		▼		169, 172
TMEM107		▼		▼				169
TMEM115				▲				169
TOP2A		▼	▼	▼		▼		169
TP53INP1	▲		▲					169
TPCN1			▲			▲		169
TRA2A				X	▲			169
TRIM8	▲			▲				169
TSC22D1			▲					169
TSC22D3				▲				169
TTK		▼	▼	▼		▼		169
TUBD1				▼				169
TXNIP			▲	▲	▲		▲	169
UBE2H	▲		▲		▲			169
VAMP3				▲				169
WHSC1	▼	▼	▼	▼				169
WIBG				▲				169
WIPI1				▲				169
XPO5			▼					169
YPEL2	▲		▲	▲	▲	▲	▲	169
YPEL5	▲	▲	▲	▲			▲	169
ZBED2			▲					169
ZBTB20	▲			▲				169
Concordance	3.7e-05	1.48e-11	1.88e-11	2.76e-14	0.0481	0.000774	3.44e-05
Richness	0.000419	3.4e-23	3.16e-13	5.29e-09	0.0303	2.8e-06	0.000514
