# Supplementary material for: Causal reasoning identifies mechanisms of sensitivity for a novel AKT kinase inhibitor, GSK690693
Source: BMC Genomics. 2010 Jul 6;11:419. doi: 10.1186/1471-2164-11-419 (PMC2996947; doi:10.1186/1471-2164-11-419)
Supplement: Additional File 10 — Table S6: Increased Transcriptional Activity of RB1; table [file 1471-2164-11-419-S10.XLS]

## Sheet: Sheet1
Table S6: Increased Transcriptional Activity of RB1
taof(RB1)								References		▲
										▼
mRNA	BT474 24h/48h	T47D 24h/48h	SKOV3 24h	LNCAP 24h	BT474 3d,xeno	SKOV3 3d,xeno	LNCAP 3d,xeno
ANKRD25				▼				206
ANLN		▼	▼	▼		▼		179
APPL2	▲			▲				206
ASF1B	▼	▼	▼	▼				179, 206
ATAD2	▼	▼	▼	▼		▼		206
AURKA	▼	▼	▼	▼		▼	▼	179
AURKB		▼	▼	▼			▼	179
B4GALT6						▼		179
BARD1	▼	▼	▼	▼	▼		▼	206
BLM				▼				206
BRCA1	▼		▼	▼				179, 207
BTG3				▼				206
BUB1B		▼	▼	▼				179
C10orf119			▼	▼				206
C14orf130			▼	▼				179, 206
CASP2				▼				179
CBX3				▼		▼		179
CCDC5			▼	▼				206
CCNA2	▼	▼	▼	▼		▼		179, 208, 209
CCNB1		▼	▼	▼		▼	▼	179
CCNB2		▼	▼	▼				179
CCNE1	▼		▼	▼			▼	179, 183, 206, 208
CCNF	▼	▼	▼	▼			▼	179
CDC2		▼	▼	▼		▼		179, 208
CDC20	▼	▼	▼	▼			▼	179
CDC25A	▼	▼	▼	▼			▼	206, 210
CDC25B	▼	▼		▼			▼	179
CDC45L	▼	▼	▼	▼	▼			179
CDC7	▼	▼		▼		▼		179
CDCA3		▼	▼	▼				179
CDCA4	▼		▼	▼				206
CDCA5	▼	▼	▼	▼				206
CDCA7	▼		▼	▼	▼			179
CDCA7L	X		▼	X				206
CDCA8	▼	▼	▼	▼				179
CDK2	▼	▼	▼	▼				179, 208
CDKN1A		▼		▼				206
CDKN3		▼	▼	▼				179
CDR2						▼	▼	179
CDT1	▼	▼	▼	▼				179
CENPK		▼	▼	▼				206
CENPM	▼	▼	▼	▼				179
CHAF1A	▼		▼	▼				206
CHAF1B			▼					179
CITED2	▲			▲				206
CKS2		▼	▼	▼				179
CSRP2	▼		▼					179
DCC1	▼	▼	▼	▼				179
DCK		▼	▼	▼				206
DEK				▼		▼		206
DHFR	▼	▼	▼	▼				179, 208
DLG7		▼	▼	▼		▼	▼	179
DNMT1	▼	▼	▼	▼				179
DONSON	▼	▼	▼	▼		▼		206
DUT	▼	▼	▼	▼				179
DYNLRB1				▲				206
EED			▼	▼				206
EHD3				▲				206
EPS8		▼						206
ESPL1		▼	▼	▼			▼	179
EXOSC9			▼	▼				179
EZH2	▼	▼	▼	▼				179, 206
FAM111A			▼					179, 206
FANCA			▼	▼				206
FANCD2		▼	▼	▼				179
FANCL				▼		▼		206
FBXO5	▼	▼	▼	▼				206
FEN1	▼	▼	▼	▼	▼		▼	179, 206
FH	▼		▼	▼				179
GINS1	▼	▼	▼	▼				179
GMNN	▼	▼	▼	▼				179
GPR19				▼				179
GPRC5A	▲	▲	▲			▲		206
GPSM2		▼		▼		▼	▼	179
GSR	▼		▼	▼				179
H1F0				▲				211
H2AFZ		▼	▼	▼				179
HJURP		▼	▼	▼				179
HMGB1			▼	▼				179
HMGB2		▼	▼	▼				179, 206
HMGB3				▼				179
HMGN2							▼	179
HMMR		▼	▼	▼		▼		179
HNRNPC			▼	▼				179
IER2				▼				179
INCENP		▼		▼				179
KIAA0101	▼	▼	▼	▼				179
KIF18A			▼			▼		179
KIF20A		▼	▼	▼		▼	▼	179
KIF4A		▼	▼	▼				179
KIFC1		▼	▼	▼				179
LBR		▼	▼	▼		▼		179
LIG1	▼		▼	▼				179
LMNB1	▼	▼	▼	▼				179
MCM10	▼	▼	▼	▼	▼			199
MCM2	▼	▼	▼	▼				179
MCM3	▼	▼	▼	▼	▼			179
MCM4	▼	▼	▼	▼				179, 206
MCM5	▼		▼	▼				179
MCM6	▼		▼	▼	▼			179
MCM7	▼	▼	▼	▼				179, 206
MCM8	▼	▼	▼					206
MDM1						▼		179
MELK	▼	▼	▼	▼				206
MKI67		▼	▼	▼		▼	▼	179
MSH2						▼		179
MTHFD1	▼		▼	▼				179
MYBL2	▼	▼	▼	▼			▼	179
NAP1L1				▼		▼		179
NCAPD2		▼		▼			▼	179
NFIC	▼							179
NUCKS1				▼				179
NUSAP1		▼	▼	▼				179
NXT1	▼		▼					179
ORC1L	▼							179
ORC6L	▼	▼	▼	▼				179
PBX3			▼	X				206
PCNA	▼	▼	▼	▼				179, 206
PKMYT1		▼	▼					179
PLK1		▼	▼	▼			▼	179
PLK4				▼		▼		179
POLA1			▼	▼				179
POLD1			▼	▼				179
POLD3			▼	▼				179, 206
PPIG				▼		▼		179
PRC1		▼	▼	▼		▼	▼	179
PRIM1	▼	▼	▼	▼				179
PSMC3IP	▼		▼	▼				179
PSRC1		▼	▼	▼			▼	179
PTPLAD1			▼					206
PTTG1		▼	▼	▼			▼	179
RAB27A			▼					206
RACGAP1		▼	▼	▼			▼	179
RAD51	▼	▼	▼	▼				179
RAD51AP1		▼	▼	▼				206
RANBP1	▼		▼	▼				212
RCC2			▼					179
RECQL4	▼	▼	▼	▼				206
RFC3	▼		▼	▼				179, 206
RFC4	▼	▼	▼	▼	▼			179, 206
RFC5	▼	▼	▼	▼				179
RMI1	▼		▼	▼				206
RNF26		▼					▼	179
RPA2			▼	▼				179
RPA3			▼	▼				179
RRM1	▼	▼	▼	▼				179, 206
RRM2	▼	▼	▼	▼	▼		▼	179, 206
RRS1	▼		▼		▼		▼	179
SH3BP4			▲					206
SKP2	▼	▼	▼	▼				179, 206
SLBP		▼	▼	▼				179, 206
SNTB2	▼		▼	▼				206
SPC25		▼	▼	▼				179
STMN1		▼		▼				179
SUZ12			▼	▼		▼		206
TCF19	▼	▼	▼	▼				179, 206
TCOF1			▼	▼				179
TFDP1	▼		▼	▼				206
TFRC	▼		▼	▼		▼		179
TGFB2	▲	▲						213
TIMELESS	▼	▼	▼	▼				179
TIPIN	▼		▼	▼	▼			179
TK1	▼	▼	▼	▼			▼	179, 208
TMEM97	▼	▼	▼	▼	▼		▼	206
TMEPAI		▲		▲			X	206
TMPO		▼	▼	▼		▼		179, 206
TOB2							▲	206
TOP2A		▼	▼	▼		▼		179
TOPBP1			▼	▼		▼		199
TROAP		▼	▼	▼				179
TTK		▼	▼	▼		▼		179
TUBG1	▼	▼	▼	▼			▼	179
TYMS	▼	▼	▼	▼			▼	179
UBE2C		▼	▼	▼				179
UHRF1	▼	▼	▼	▼	▼			179
UNG			▼	▼				179
USP1				▼		▼		179
VRK1		▼	▼	▼				206
WDHD1		▼						179
WEE1				▼				179
WHSC1L1	X					▼		179
ZNF195				▼		▼	▼	179
Concordance	1.22e-17	2.03e-29	7.08e-39	3.07e-35	0.000916	1.05e-09	3.71e-06
Richness	1.17e-30	9.07e-92	5.67e-91	7.46e-76	5.71e-05	4.73e-10	3.16e-14
