# Supplementary material for: Causal reasoning identifies mechanisms of sensitivity for a novel AKT kinase inhibitor, GSK690693
Source: BMC Genomics. 2010 Jul 6;11:419. doi: 10.1186/1471-2164-11-419 (PMC2996947; doi:10.1186/1471-2164-11-419)
Supplement: Additional file 11 — Table S7: Increased CDKN1A Activity; table [file 1471-2164-11-419-S11.XLS]

## Sheet: Sheet1
Table S7: Increased CDKN1A Activity
CDKN1A								References		▲
										▼
mRNA	BT474 24h/48h	T47D 24h/48h	SKOV3 24h	LNCAP 24h	BT474 3d,xeno	SKOV3 3d,xeno	LNCAP 3d,xeno
ANLN		▼	▼	▼		▼		173
APP	▲			▲				174
ARL6IP1				▼		▼		173
ASPM			▼			▼		173
ATAD2	▼	▼	▼	▼		▼		173
AURKA	▼	▼	▼	▼		▼	▼	173, 174
AURKB		▼	▼	▼			▼	173, 174
BUB1		▼	▼	▼		▼		173
BUB1B		▼	▼	▼				173, 174
BUB3			▼	▼				173
C15orf23		▼	▼	▼				173
C1orf19			▼	▼	▼	▼		174
CACYBP	▼		▼	▼				174
CCDC99		▼	▼	▼		▼		173
CCNA1			▼					174
CCNA2	▼	▼	▼	▼		▼		175
CCNB1		▼	▼	▼		▼	▼	173, 174
CDC2		▼	▼	▼		▼		173, 174
CDC20	▼	▼	▼	▼			▼	173
CDC25A	▼	▼	▼	▼			▼	174
CDC25B	▼	▼		▼			▼	173
CDC45L	▼	▼	▼	▼	▼			174
CDC6	▼	▼	▼	▼	▼	▼		173
CDKN3		▼	▼	▼				173
CENPA		▼	▼	▼				174
CENPF			▼	▼		▼	▼	173, 174
CEP55		▼	▼	▼				173
CHAF1B			▼					173, 174
CHEK1	X	▼	▼	▼				173
CIT		▼	▼	▼				174
CKS1B	▼	▼	▼	▼				173, 174
COG1				▲				173
CRLS1			▼			▼		173
CROP	X					▼		173
CTSB	▲		▲	▲				174
DDX11			▼					174
DHFR	▼	▼	▼	▼				174
DLG7		▼	▼	▼		▼	▼	173, 174
DTL	▼	▼	▼	▼	▼			173
EXO1	▼		▼	▼				173, 174
EZH2	▼	▼	▼	▼				174
FANCG	▼	▼	▼	▼				174
FANCI	▼	▼	▼	▼		▼		173
FN1				▲				174
FOXM1	▼	▼	▼	▼			▼	174
G3BP1				▼		▼	▼	173
GAA				▲				174
GALNS				▲				174
GRN	▲	▲	▲	▲				174
H2AFV			▼	▼				174
H2AFZ		▼	▼	▼				173
HIST2H2AA3		▲		▲				174
HMGB1			▼	▼				174
HMGB2		▼	▼	▼				173, 174
HMMR		▼	▼	▼		▼		174
HNRNPA2B1			▼	▼				173
HNRPD			▼	▼			▼	174
IL32						▲		174
ING1			▼					174
INHBA			▲					174
ITGB3			▲					174
KIAA0101	▼	▼	▼	▼				173
KIAA0913				▲				174
KIF20A		▼	▼	▼		▼	▼	173
KIF2C		▼	▼	▼			▼	174
KIFC1		▼	▼	▼				174
KNTC1		▼	▼					173
KRT23		▲			▲			176
LAMB2				▲				174
LGALS3BP				▲				174
LIG1	▼		▼	▼				174
LMNB1	▼	▼	▼	▼				174
LMNB2	▼		▼	▼				174
MAD2L1	▼	▼	▼	▼				174
MCM2	▼	▼	▼	▼				173
MCM3	▼	▼	▼	▼	▼			173
MCM4	▼	▼	▼	▼				173, 174
MCM6	▼		▼	▼	▼			173
MCM7	▼	▼	▼	▼				173, 174
MDC1			▼	▼				174
MKI67		▼	▼	▼		▼	▼	173
MYBL2	▼	▼	▼	▼			▼	173, 174
NCAPD3	▼	▼	▼	▼				173
NCAPG		▼	▼	▼				173
NCAPH	▼	▼	▼	▼				174
NDRG1			▲	▲		▲	X	174
NKTR				▲				174
ODC1	▼		▼	▼	▼			174
OPTN	▲	▲	▲	▲				174
ORC1L	▼							174
P4HA1	▼		▼	▼				173
PARP2	▼	▼	▼	▼				173
PBK		▼	▼	▼				173
PCNA	▼	▼	▼	▼				173
PHGDH	▼	▼	X					174
PLAT			▲					174
PLK1		▼	▼	▼			▼	173, 174
PNN						▼		174
POLA1			▼	▼				174
PPIH				▼				174
PRC1		▼	▼	▼		▼	▼	173, 174
PRKRIR			▼			▼		174
PSAP				▲				174
PSAT1	▼	▼			▼	▼		174
RACGAP1		▼	▼	▼			▼	173
RAD21				▼				174
RAD54L			▼	▼				174
RFC3	▼		▼	▼				173
RFC4	▼	▼	▼	▼	▼			174
RPA3			▼	▼				173
RRAS	▲			▲				174
RRM1	▼	▼	▼	▼				173, 174
RRM2	▼	▼	▼	▼	▼		▼	174
SCYE1						▼		173
SFPQ				▼				174
SLC7A5	▼				▼			174
SMC2			▼	▼		▼		173
SMC4			▼	▼		▼		173
SPAG5		▼	▼	▼		▼	▼	173
SPOCK1			▲				▲	174
TCERG1			▼	▼		▼		174
THOC4		▼	▼	▼				174
TK1	▼	▼	▼	▼			▼	174
TMEM97	▼	▼	▼	▼	▼		▼	174
TMPO		▼	▼	▼		▼		174
TOM1L2	▲				▲			174
TOP2A		▼	▼	▼		▼		173, 174
TPP1	▲	▲	▲	▲				174
TPX2		▼	▼	▼			▼	173
TRIP13		▼	▼	▼			▼	173, 174
TROAP		▼	▼	▼				174
TTK		▼	▼	▼		▼		173
TUBB3		▼		▼			▼	173
TUBB4				▼				173
TUBG1	▼	▼	▼	▼			▼	173
TXNIP			▲	▲	▲		▲	174
TYMS	▼	▼	▼	▼			▼	173, 174
UBE2C		▼	▼	▼				173
UBE2L6			▲					174
UBE2S	▼	▼	▼	▼			▼	173
UBE2T	▼	▼	▼	▼				173
UHRF1	▼	▼	▼	▼	▼			173, 177
WDHD1		▼						173
WHSC1	▼	▼	▼	▼				174
ZNF84				X		▼		173
ZWINT	▼	▼	▼	▼				174
Concordance	1.49e-09	7.25e-19	1e-22	4.56e-24	7.25e-05	3.34e-08	3.08e-06
Richness	3.53e-11	2.33e-56	8.37e-55	3.53e-33	1.02e-06	6.84e-09	7.91e-10
