# Supplementary material for: Causal reasoning identifies mechanisms of sensitivity for a novel AKT kinase inhibitor, GSK690693
Source: BMC Genomics. 2010 Jul 6;11:419. doi: 10.1186/1471-2164-11-419 (PMC2996947; doi:10.1186/1471-2164-11-419)
Supplement: Additional file 12 — Table S8: Decreased Transcriptional Activity of E2F1; table [file 1471-2164-11-419-S12.XLS]

## Sheet: Sheet1
Table S8: Decreased Transcriptional Activity of E2F1
taof(E2F1)								References		▲
										▼
mRNA	BT474 24h/48h	T47D 24h/48h	SKOV3 24h	LNCAP 24h	BT474 3d,xeno	SKOV3 3d,xeno	LNCAP 3d,xeno
BRCA1	▼		▼	▼				178
BUB1B		▼	▼	▼				179
CALM2				▼				180
CASP2				▼				181, 182
CBX5	▼		▼	▼				180
CCDC76						▼		180
CCNA1			▼					182
CCNA2	▼	▼	▼	▼		▼		179, 183, 184
CCNB1		▼	▼	▼		▼	▼	179
CCNB2		▼	▼	▼				179
CCND3		▼	▼	▼				185
CCNE1	▼		▼	▼			▼	179, 182-184, 186
CDC2		▼	▼	▼		▼		179, 187
CDC20	▼	▼	▼	▼			▼	179
CDC25A	▼	▼	▼	▼			▼	182
CDC45L	▼	▼	▼	▼	▼			188
CDC6	▼	▼	▼	▼	▼	▼		184
CDK2	▼	▼	▼	▼				179
CDKN1A		▼		▼				189-192
CDKN2C		▼	▼	▼			▼	193
CHEK1	X	▼	▼	▼				194
CYC1	▼		▼					195
DBF4		▼	▼	▼		▼		180
DHFR	▼	▼	▼	▼				196
DNMT1	▼	▼	▼	▼				179
DUT	▼	▼	▼	▼				179
E2F3	▼			▼		▼		180
E2F7	▼	▼	▼	▼				197
E2F8	▼	▼	▼	▼				197
EZH2	▼	▼	▼	▼				179
FEN1	▼	▼	▼	▼	▼		▼	179
FH	▼		▼	▼				179
GINS1	▼	▼	▼	▼				179
HLTF	▼			▼		▼		180
HMGB1			▼	▼				179
HMGB2		▼	▼	▼				179
KIAA0101	▼	▼	▼	▼				179
KIFC1		▼	▼	▼				179
LIG1	▼		▼	▼				179
LMNB1	▼	▼	▼	▼				179
MCL1	▲			X				181, 182, 198
MCM10	▼	▼	▼	▼	▼			199
MCM3	▼	▼	▼	▼	▼			179
MCM5	▼		▼	▼				179
MCM6	▼		▼	▼	▼			179
MCM7	▼	▼	▼	▼				179
MKI67		▼	▼	▼		▼	▼	179
MLH1				▼				180
MSH2						▼		179
MT1G	X			▼		X		200
NCL				▼				180
NDC80		▼	▼	▼		▼		180
PCNA	▼	▼	▼	▼				179
PMAIP1	▼	▼		▼				182, 201
POLA1			▼	▼				196, 202
POLA2	▼	▼	▼	▼				180
PRIM1	▼	▼	▼	▼				179
PRIM2		▼	▼	▼				180
PRKDC	▼		▼	▼				180
PSAT1	▼	▼			▼	▼		180
PTTG1		▼	▼	▼			▼	179
RAD51	▼	▼	▼	▼				179
RAD51AP1		▼	▼	▼				203
RAD54L			▼	▼				180
RFC2	▼	▼	▼	▼				180
RFC3	▼		▼	▼				179
RFC4	▼	▼	▼	▼	▼			179
RPA2			▼	▼				179, 202
RRM1	▼	▼	▼	▼				179
RRM2	▼	▼	▼	▼	▼		▼	179, 184
SFRS2	▼		▼	▼				180
SGEF	▼			X				203
SIVA1			▼					182
SMC4			▼	▼		▼		180
TFRC	▼		▼	▼		▼		179
TIMELESS	▼	▼	▼	▼				179
TK1	▼	▼	▼	▼			▼	179, 196
TOP2A		▼	▼	▼		▼		179, 202, 204
TOPBP1			▼	▼		▼		199
TTK		▼	▼	▼		▼		179
TYMS	▼	▼	▼	▼			▼	179
UHRF1	▼	▼	▼	▼	▼			204, 205
UMPS			▼	▼				180
UNG			▼	▼				179
Concordance	6.54e-09	3.53e-11	1.71e-15	7.67e-11	0.00195	0.000364	0.0592
Richness	1.55e-22	7.02e-44	1.14e-42	1.15e-38	0.000561	4.4e-05	0.000198
